# Supplementary material for: Sex differences in insular cortex gyri responses to a brief static handgrip challenge
Source: Biol Sex Differ. 2017 Apr 20;8:13. doi: 10.1186/s13293-017-0135-9 (PMC5397762; doi:10.1186/s13293-017-0135-9)
Supplement: Supplementary file 1 — Between-sex differences for all models. Excel file showing global and main effects of RMANOVA for original model (left-most) and four models with age-related effects. For the three main effects in the original model (Table 1), the significance in models with age effects is classified via color-coding cells as “same” (green) or “changed” (orange) according to whether the P value shifted from below or above the 0.05 threshold. (XLSX 14 kb) [file 13293_2017_135_MOESM1_ESM.xlsx]

## Sheet: Sheet1
Female vs Male	Left Gyri		Model						Right Gyri		Model
			sex time sex × time (main model)	sex time sex × time age	sex time sex × time age age × time	sex time sex × time age age × sex age × time	sex time sex × time age age × sex				sex time sex × time (main model)	sex time sex × time age	sex time sex × time age age × time	sex time sex × time age age × sex age × time	sex time sex × time age age × sex
	Insula Left ASG								Insula Right ASG								Key for effects
	model fit	Chi	321.1	322.55	317.53	318.83	323.85		model fit	Chi	278.88	279.56	271.65	268.85	276.78			same as main model
		P	* 0.0001	* 0.0001	* 0.0001	* 0.0001	* 0.0001			P	* 0.0001	* 0.0001	* 0.0001	* 0.0001	* 0.0001			different from main model
		-2 Res Log Likelihood	787.7	799.4	1084.8	1095	809.6			-2 Res Log Likelihood	1447.1	1458.3	1744.3	1752.9	1467
	effects in main model	sex	0.7762	0.7732	0.7615	0.862	0.8643		effects in main model	sex	* 0.0091	* 0.0118	* 0.0129	0.1242	0.1229
		time	* 0.0001	* 0.0001	* 0.0318	* 0.0318	* 0.0001			time	* 0.0001	* 0.0001	* 0.0284	* 0.0284	* 0.0001
		time*sex	0.2109	0.2109	0.6049	0.6049	0.2109			time*sex	* 0.0001	* 0.0001	* 0.0001	* 0.0001	* 0.0001
		Age	-	0.9526	0.9031	0.9258	0.9747			Age	-	0.9697	0.9376	0.9237	0.9839
		Age*time	-	-	* 0.0169	* 0.0169	-			Age*time	-	-	0.0823	0.0823	-
		Age*sex	-	-	-	0.9046	0.9046			Age*sex	-	-	-	0.271	0.271
	Insula Left MSG								Insula Right MSG
	model fit	Chi	362.63	363.03	354.91	355.8	363.93		model fit	Chi	438.6	439.67	440.69	441.43	440.41
		P	* 0.0001	* 0.0001	* 0.0001	* 0.0001	* 0.0001			P	* 0.0001	* 0.0001	* 0.0001	* 0.0001	* 0.0001
		-2 Res Log Likelihood	819.7	830.3	1121.1	1131	840.3			-2 Res Log Likelihood	1626.2	1637.4	1904.4	1913.9	1646.9
	effects in main model	sex	0.0565	* 0.0385	* 0.0318	0.4209	0.43		effects in main model	sex	* 0.0077	* 0.0097	* 0.0101	0.3457	0.3446
		time	* 0.0001	* 0.0001	* 0.0383	* 0.0383	* 0.0001			time	* 0.0001	* 0.0001	* 0.0005	* 0.0005	* 0.0001
		time*sex	* 0.0011	* 0.0011	* 0.0187	* 0.0187	* 0.0011			time*sex	* 0.0001	* 0.0001	* 0.0001	* 0.0001	* 0.0001
		Age	-	0.3327	0.1979	0.2676	0.425			Age	-	0.969	0.9888	0.8697	0.9058
		Age*time	-	-	0.0527	0.0527	-			Age*time	-	-	* 0.0021	* 0.0021	-
		Age*sex	-	-	-	0.6841	0.6841			Age*sex	-	-	-	0.6437	0.6437
	Insula Left PSG								Insula Right PSG
	model fit	Chi	497.95	499.87	495.09	495.54	500.32		model fit	Chi	655.47	655.92	657.2	658.53	657.24
		P	* 0.0001	* 0.0001	* 0.0001	* 0.0001	* 0.0001			P	* 0.0001	* 0.0001	* 0.0001	* 0.0001	* 0.0001
		-2 Res Log Likelihood	680.7	691.6	1007.3	1016.9	701.2			-2 Res Log Likelihood	772.3	783.7	1046.1	1055.8	793.5
	effects in main model	sex	0.2902	0.2433	0.2281	0.4626	0.4672		effects in main model	sex	* 0.0087	* 0.0123	* 0.0131	0.4605	0.4583
		time	* 0.0001	* 0.0001	0.0752	0.0752	* 0.0001			time	* 0.0001	* 0.0001	* 0.0001	* 0.0001	* 0.0001
		time*sex	* 0.0175	* 0.0175	0.0746	0.0746	* 0.0175			time*sex	* 0.0001	* 0.0001	* 0.0001	* 0.0001	* 0.0001
		Age	-	0.5309	0.4335	0.5787	0.6871			Age	-	0.8193	0.7595	0.6958	0.7465
		Age*time	-	-	0.8452	0.8452	-			Age*time	-	-	* 0.0001	* 0.0001	-
		Age*sex	-	-	-	0.6032	0.6032			Age*sex	-	-	-	0.7883	0.7883
	Insula Left ALG								Insula Right ALG
	model fit	Chi	417.84	418.02	410.89	410.11	417.25		model fit	Chi	590.7	592.24	590.94	591.83	593.13
		P	* 0.0001	* 0.0001	* 0.0001	* 0.0001	* 0.0001			P	* 0.0001	* 0.0001	* 0.0001	* 0.0001	* 0.0001
		-2 Res Log Likelihood	895.1	906.2	1211.1	1220.3	915.3			-2 Res Log Likelihood	493.8	505.4	782.6	792.5	515.4
	effects in main model	sex	0.6822	0.6441	0.6188	0.5456	0.5413		effects in main model	sex	* 0.0194	* 0.0296	* 0.0309	0.9877	0.9855
		time	* 0.0001	* 0.0001	* 0.0169	* 0.0169	* 0.0001			time	* 0.0001	* 0.0001	* 0.0001	* 0.0001	* 0.0001
		time*sex	* 0.0001	* 0.0001	* 0.005	* 0.005	* 0.0001			time*sex	* 0.0001	* 0.0001	* 0.0005	* 0.0005	* 0.0001
		Age	-	0.7841	0.682	0.7269	0.8311			Age	-	0.621	0.5859	0.7793	0.8203
		Age*time	-	-	0.476	0.476	-			Age*time	-	-	* 0.0007	* 0.0007	-
		Age*sex	-	-	-	0.4816	0.4816			Age*sex	-	-	-	0.6842	0.6842
	Insula Left PLG								Insula Right PLG
	model fit	Chi	489.86	491.47	488.47	490.06	493.05		model fit	Chi	343.97	344.78	340.58	341.66	345.85
		P	* 0.0001	* 0.0001	* 0.0001	* 0.0001	* 0.0001			P	* 0.0001	* 0.0001	* 0.0001	* 0.0001	* 0.0001
		-2 Res Log Likelihood	1200.1	1211.3	1478.2	1488	1221			-2 Res Log Likelihood	1108.5	1120.5	1386.7	1397.1	1130.9
	effects in main model	sex	0.0611	0.075	0.0768	0.6786	0.6774		effects in main model	sex	* 0.031	* 0.04	* 0.042	0.6614	0.659
		time	* 0.0001	* 0.0001	* 0.0001	* 0.0001	* 0.0001			time	* 0.0001	* 0.0001	* 0.0001	* 0.0001	* 0.0001
		time*sex	* 0.0001	* 0.0001	* 0.0008	* 0.0008	* 0.0001			time*sex	* 0.0001	* 0.0001	* 0.0151	* 0.0151	* 0.0001
		Age	-	0.9177	0.8919	0.8813	0.9061			Age	-	0.8172	0.7673	0.7796	0.8248
		Age*time	-	-	* 0.0005	* 0.0005	-			Age*time	-	-	* 0.0004	* 0.0004	-
		Age*sex	-	-	-	0.9295	0.9295			Age*sex	-	-	-	0.9646	0.9646
