# Supplementary material for: Sex differences in insular cortex gyri responses to a brief static handgrip challenge
Source: Biol Sex Differ. 2017 Apr 20;8:13. doi: 10.1186/s13293-017-0135-9 (PMC5397762; doi:10.1186/s13293-017-0135-9)
Supplement: Supplementary file 2 — Right-handed subjects only, between-sex differences for all models. Excel file showing global and main effects of RMANOVA for original model (left-most) and four models with age-related effects. The effects are compared with the models with all subjects (Additional file 1), and the significance classified via color-coding cells as “same” (green) or “changed” (orange) according to whether the P value shifted from below or above the 0.05 threshold. (XLSX 14 kb) [file 13293_2017_135_MOESM2_ESM.xlsx]

## Sheet: Sheet1
Right-handed Female vs Male			Model								Model
			sex time sex × time (main model)	sex time sex × time age	sex time sex × time age age × time	sex time sex × time age age × sex age × time	sex time sex × time age age × sex				sex time sex × time (main model)	sex time sex × time age	sex time sex × time age age × time	sex time sex × time age age × sex age × time	sex time sex × time age age × sex
InsulaGyri	Insula Left ASG								Insula Right ASG								Key for effects
	model fit	Chi	382.12	383.38	369.79	370.85	384.42		model fit	Chi	366.01	366.9	355.46	356.76	368.19			same as subjects (left + right handed)
		P	* 0.0001	* 0.0001	* 0.0001	* 0.0001	* 0.0001			P	* 0.0001	* 0.0001	* 0.0001	* 0.0001	* 0.0001			different from all subjects
		-2 Res Log Likelihood	639.5	650.9	934.6	944.5	660.7			-2 Res Log Likelihood	911.6	922.5	1201.7	1211.1	932
	effects in main model	sex	0.6768	0.6883	0.68	0.8084	0.8066		effects in main model	sex	* 0.0102	* 0.0208	* 0.0234	0.4827	0.478
		time	* 0.0001	* 0.0001	0.1533	0.1533	* 0.0001			time	* 0.0001	* 0.0001	* 0.0191	* 0.0191	* 0.0001
		time*sex	0.2579	0.2579	0.7453	0.7453	0.2579			time*sex	* 0.0001	* 0.0001	* 0.0001	* 0.0001	* 0.0001
		Age	-	0.9717	0.9428	0.9001	0.927			Age	-	0.7711	0.6854	0.7014	0.787
		Age*time	-	-	* 0.0342	* 0.0342	-			Age*time	-	-	* 0.0326	* 0.0326	-
		Age*sex	-	-	-	0.7444	0.7444			Age*sex	-	-	-	0.7771	0.7771
	Insula Left MSG								Insula Right MSG
	model fit	Chi	445.24	446.33	431.29	431.63	446.68		model fit	Chi	439.89	439.93	441.74	442.61	440.8
		P	* 0.0001	* 0.0001	* 0.0001	* 0.0001	* 0.0001			P	* 0.0001	* 0.0001	* 0.0001	* 0.0001	* 0.0001
		-2 Res Log Likelihood	489	499.4	772.2	781.8	508.9			-2 Res Log Likelihood	1207.8	1219.1	1480.4	1489.8	1228.4
	effects in main model	sex	* 0.027	* 0.0165	* 0.0118	0.2899	0.3017		effects in main model	sex	* 0.0021	* 0.0039	* 0.0044	0.3304	0.3268
		time	* 0.0001	* 0.0001	* 0.005	* 0.005	* 0.0001			time	* 0.0001	* 0.0001	* 0.0005	* 0.0005	* 0.0001
		time*sex	* 0.0001	* 0.0001	* 0.0001	* 0.0001	* 0.0001			time*sex	* 0.0001	* 0.0001	* 0.0001	* 0.0001	* 0.0001
		Age	-	0.3157	0.1655	0.2473	0.4339			Age	-	0.8902	0.7955	0.6746	0.751
		Age*time	-	-	* 0.0015	* 0.0015	-			Age*time	-	-	* 0.0015	* 0.0015	-
		Age*sex	-	-	-	0.5618	0.5618			Age*sex	-	-	-	0.6763	0.6763
	Insula Left PSG								Insula Right PSG
	model fit	Chi	509.42	511.53	503.73	503.97	511.77		model fit	Chi	604.88	605.85	616.63	618.2	607.4
		P	* 0.0001	* 0.0001	* 0.0001	* 0.0001	* 0.0001			P	* 0.0001	* 0.0001	* 0.0001	* 0.0001	* 0.0001
		-2 Res Log Likelihood	437.5	448.3	749.6	758.8	457.5			-2 Res Log Likelihood	678.6	689.9	934.1	943.8	699.5
	effects in main model	sex	0.4261	0.3744	0.3463	0.472	0.4785		effects in main model	sex	* 0.0045	* 0.0081	* 0.0086	0.567	0.5648
		time	* 0.0001	* 0.0001	* 0.035	* 0.035	* 0.0001			time	* 0.0001	* 0.0001	* 0.0001	* 0.0001	* 0.0001
		time*sex	* 0.0363	* 0.0363	0.223	0.2229	* 0.0363			time*sex	* 0.0001	* 0.0001	* 0.0001	* 0.0001	* 0.0001
		Age	-	0.6611	0.5496	0.6513	0.7686			Age	-	0.7796	0.7406	0.7609	0.7947
		Age*time	-	-	0.3912	0.3911	-			Age*time	-	-	* 0.0001	* 0.0001	-
		Age*sex	-	-	-	0.5803	0.5803			Age*sex	-	-	-	0.9567	0.9567
	Insula Left ALG								Insula Right ALG
	model fit	Chi	386.71	387.74	381.32	382.82	389.24		model fit	Chi	515.12	516.7	522.92	523.76	517.54
		P	* 0.0001	* 0.0001	* 0.0001	* 0.0001	* 0.0001			P	* 0.0001	* 0.0001	* 0.0001	* 0.0001	* 0.0001
		-2 Res Log Likelihood	556.3	567.5	860.1	869.9	577.3			-2 Res Log Likelihood	403.7	414.9	667	676.8	424.7
	effects in main model	sex	0.4525	0.4028	0.3719	0.8375	0.8462		effects in main model	sex	* 0.0264	0.0521	0.058	0.9644	0.9712
		time	* 0.0001	* 0.0001	* 0.0042	* 0.0042	* 0.0001			time	* 0.0001	* 0.0001	* 0.0001	* 0.0001	* 0.0001
		time*sex	* 0.0481	* 0.0481	0.451	0.4509	* 0.0481			time*sex	* 0.0001	* 0.0001	* 0.0193	* 0.0192	* 0.0001
		Age	-	0.6809	0.562	0.5863	0.7026			Age	-	0.4971	0.4201	0.6434	0.7316
		Age*time	-	-	0.1624	0.1624	-			Age*time	-	-	* 0.0001	* 0.0001	-
		Age*sex	-	-	-	0.9708	0.9708			Age*sex	-	-	-	0.6723	0.6723
	Insula Left PLG								Insula Right PLG
	model fit	Chi	369.87	369.7	359.65	357.39	367.48		model fit	Chi	290.84	290.35	290.02	291.17	291.48
		P	* 0.0001	* 0.0001	* 0.0001	* 0.0001	* 0.0001			P	* 0.0001	* 0.0001	* 0.0001	* 0.0001	* 0.0001
		-2 Res Log Likelihood	1038.3	1049.5	1322.5	1331	1058			-2 Res Log Likelihood	914.7	925.8	1173	1183	935.9
	effects in main model	sex	* 0.0463	* 0.0478	0.0506	0.1528	0.1517		effects in main model	sex	0.0903	0.1574	0.1837	0.6866	0.675
		time	* 0.0001	* 0.0001	* 0.0005	* 0.0005	* 0.0001			time	* 0.0001	* 0.0001	* 0.0001	* 0.0001	* 0.0001
		time*sex	* 0.0001	* 0.0001	* 0.0067	* 0.0067	* 0.0001			time*sex	* 0.0001	* 0.0001	0.0586	0.0585	* 0.0001
		Age	-	0.7419	0.7965	0.8736	0.9162			Age	-	0.5137	0.3774	0.3856	0.513
		Age*time	-	-	* 0.0141	* 0.0141	-			Age*time	-	-	* 0.0001	* 0.0001	-
		Age*sex	-	-	-	0.2826	0.2826			Age*sex	-	-	-	0.8816	0.8816
