# Supplementary material for: Sex differences in insular cortex gyri responses to a brief static handgrip challenge
Source: Biol Sex Differ. 2017 Apr 20;8:13. doi: 10.1186/s13293-017-0135-9 (PMC5397762; doi:10.1186/s13293-017-0135-9)
Supplement: Supplementary file 3 — Between-gyri differences for all models. Excel file showing global and main effects of RMANOVA for original model (left-most) and four models with age-related effects. For the three main effects in the original model (Table 2), the significance in models with age effects is classified via color-coding cells as “same” (green) or “changed” (orange) according to whether the P value shifted from below or above the 0.05 threshold. (XLSX 12 kb) [file 13293_2017_135_MOESM3_ESM.xlsx]

## Sheet: Sheet1
Between Gyri			Model							Model
			gyrus time gyrus × time (main model)	gyrus time gyrus × time age	gyrus time gyrus × time age age × time	gyrus time gyrus × time age age × gyrus age × time	gyrus time gyrus × time age age × gyrus			gyrus time gyrus × time (main model)	gyrus time gyrus × time age	gyrus time gyrus × time age age × time	gyrus time gyrus × time age age × gyrus age × time	gyrus time gyrus × time age age × gyrus
Hemisphere	Female Left Insula							Female Right Insula								Key for effects
	model fit	Chi	424.31	423.33	419.43	416.5	420.48	model fit	Chi	472.4	471.51	474.24	473.93	471.24			same as main model
		P	* 0.0001	* 0.0001	* 0.0001	* 0.0001	* 0.0001		P	* 0.0001	* 0.0001	* 0.0001	* 0.0001	* 0.0001			different from main model
		-2 Res Log Likelihood	-3139.6	-3127.2	-2840.9	-2810.4	-3096.7		-2 Res Log Likelihood	-2111.2	-2098.4	-1831.2	-1800.4	-2067.6
	effects in main model	gyrus	* 0.0001	* 0.0001	* 0.0001	0.2452	0.2452	effects in main model	gyrus	* 0.0001	* 0.0001	* 0.0001	0.2316	0.2316
		time	* 0.0001	* 0.0001	* 0.0001	* 0.0001	* 0.0001		time	* 0.0001	* 0.0001	* 0.0001	* 0.0001	* 0.0001
		time*gyrus	* 0.0001	* 0.0001	* 0.0001	* 0.0001	* 0.0001		time*gyrus	* 0.0001	* 0.0001	* 0.0001	* 0.0001	* 0.0001
		Age	-	0.6473	0.4862	0.3464	0.472		Age	-	0.926	0.842	0.4494	0.4947
		Age*time	-	-	* 0.0001	* 0.0001	-		Age*time	-	-	* 0.0001	* 0.0001	-
		Age*gyrus	-	-	-	0.6243	0.6243		Age*gyrus	-	-	-	0.6734	0.6734
	Male Left Insula							Male Right Insula
	model fit	Chi	1503.42	1501.15	1536.79	1539.88	1504.25	model fit	Chi	1086.15	1085.22	1081.26	1082.61	1086.58
		P	* 0.0001	* 0.0001	* 0.0001	* 0.0001	* 0.0001		P	* 0.0001	* 0.0001	* 0.0001	* 0.0001	* 0.0001
		-2 Res Log Likelihood	367.1	377.5	629.9	660.4	408		-2 Res Log Likelihood	-2072.2	-2059.9	-1748	-1716.8	-2028.7
	effects in main model	gyrus	0.12	0.117	0.1168	0.9755	0.9755	effects in main model	gyrus	* 0.0024	* 0.0026	* 0.0026	0.8894	0.8894
		time	* 0.0001	* 0.0001	* 0.0001	* 0.0001	* 0.0001		time	* 0.0001	* 0.0001	* 0.0001	* 0.0001	* 0.0001
		time*gyrus	* 0.0001	* 0.0001	* 0.0001	* 0.0001	* 0.0001		time*gyrus	* 0.0001	* 0.0001	* 0.0001	* 0.0001	* 0.0001
		Age	-	0.1469	0.0574	0.2097	0.3914		Age	-	0.5201	0.4579	0.4585	0.5172
		Age*time	-	-	* 0.0001	* 0.0001	-		Age*time	-	-	* 0.0001	* 0.0001	-
		Age*gyrus	-	-	-	0.8508	0.8508		Age*gyrus	-	-	-	0.7768	0.7768
