# Supplementary material for: Sex differences in insular cortex gyri responses to a brief static handgrip challenge
Source: Biol Sex Differ. 2017 Apr 20;8:13. doi: 10.1186/s13293-017-0135-9 (PMC5397762; doi:10.1186/s13293-017-0135-9)
Supplement: Supplementary file 4 — Right-handed subjects only, between-gyri differences for all models. Excel file showing global and main effects of RMANOVA for original model (left-most) and four models with age-related effects. The effects are compared with the models with all subjects (Additional file 3), and the significance classified via color-coding cells as “same” (green) or “changed” (orange) according to whether the P value shifted from below or above the 0.05 threshold. (XLSX 12 kb) [file 13293_2017_135_MOESM4_ESM.xlsx]

## Sheet: Sheet1
Right-handed Between Gyri			Model							Model
			gyrus time gyrus × time (main model)	gyrus time gyrus × time age	gyrus time gyrus × time age age × time	gyrus time gyrus × time age age × gyrus age × time	gyrus time gyrus × time age age × gyrus			gyrus time gyrus × time (main model)	gyrus time gyrus × time age	gyrus time gyrus × time age age × time	gyrus time gyrus × time age age × gyrus age × time	gyrus time gyrus × time age age × gyrus
Hemisphere	Female Left Insula							Female Right Insula								Key for effects
	model fit	Chi	190.67	190.74	196.48	199.19	193.43	model fit	Chi	221.57	221.3	222.39	222.38	221.31			same as subjects (left + right handed)
		P	* 0.0001	* 0.0001	* 0.0001	* 0.0001	* 0.0001		P	* 0.0001	* 0.0001	* 0.0001	* 0.0001	* 0.0001			different from all subjects
		-2 Res Log Likelihood	-2257.9	-2245	-1982.2	-1950.1	-2212.9		-2 Res Log Likelihood	-2963.7	-2950.9	-2630.7	-2597.5	-2917.7
	effects in main model	gyrus	* 0.0001	* 0.0001	* 0.0001	0.2479	0.2479	effects in main model	gyrus	* 0.0001	* 0.0001	* 0.0001	0.1465	0.1465
		time	* 0.0001	* 0.0001	* 0.0001	* 0.0001	* 0.0001		time	* 0.0001	* 0.0001	* 0.0008	* 0.0008	* 0.0001
		time*gyrus	* 0.0001	* 0.0001	* 0.0001	* 0.0001	* 0.0001		time*gyrus	* 0.0001	* 0.0001	* 0.0001	* 0.0001	* 0.0001
		Age	-	0.7698	0.6797	0.5297	0.5968		Age	-	0.3532	0.253	0.2975	0.4023
		Age*time	-	-	* 0.0001	* 0.0001	-		Age*time	-	-	* 0.0027	* 0.0027	-
		Age*gyrus	-	-	-	0.8806	0.8806		Age*gyrus	-	-	-	0.6315	0.6315
	Male Left Insula							Male Right Insula
	model fit	Chi	1510.81	1488.43	1539.83	1544.41	1493.01	model fit	Chi	1119.07	1119.07	1120.73	1124.19	1122.54
		P	* 0.0001	* 0.0001	* 0.0001	* 0.0001	* 0.0001		P	* 0.0001	* 0.0001	* 0.0001	* 0.0001	* 0.0001
		-2 Res Log Likelihood	-664.1	-656.6	-431	-400.5	-626.2		-2 Res Log Likelihood	-2758.3	-2746.1	-2421.1	-2389.8	-2714.9
	effects in main model	gyrus	0.3436	0.332	0.3316	0.9803	0.9803	effects in main model	gyrus	* 0.0108	* 0.0109	* 0.0109	0.9773	0.9773
		time	* 0.0001	* 0.0001	* 0.0001	* 0.0001	* 0.0001		time	* 0.0001	* 0.0001	* 0.0001	* 0.0001	* 0.0001
		time*gyrus	* 0.0001	* 0.0001	* 0.0001	* 0.0001	* 0.0001		time*gyrus	* 0.0001	* 0.0001	* 0.0001	* 0.0001	* 0.0001
		Age	-	* 0.0271	* 0.0027	* 0.0127	0.0732		Age	-	0.5446	0.3557	0.4173	0.6055
		Age*time	-	-	* 0.0001	* 0.0001	-		Age*time	-	-	* 0.0003	* 0.0003	-
		Age*gyrus	-	-	-	0.948	0.948		Age*gyrus	-	-	-	0.9258	0.9258
