# Supplementary material for: Sex differences in insular cortex gyri responses to a brief static handgrip challenge
Source: Biol Sex Differ. 2017 Apr 20;8:13. doi: 10.1186/s13293-017-0135-9 (PMC5397762; doi:10.1186/s13293-017-0135-9)
Supplement: Supplementary file 5 — Between-sex differences in laterality for all models. Excel file showing global and main effects of RMANOVA for original model (left-most) and four models with age-related effects. For the three main effects in the original model (Table 3), the significance in models with age effects is classified via color-coding cells as “same” (green) or “changed” (orange) according to whether the P value shifted from below or above the 0.05 threshold. (XLSX 12 kb) [file 13293_2017_135_MOESM5_ESM.xlsx]

## Sheet: Sheet1
Female vs Male Right minus left			Model
			sex time sex × time (main model)	sex time sex × time age	sex time sex × time age age × time	sex time sex × time age age × sex age × time	sex time sex × time age age × sex
Right-left	Insula ASG								Key for effects
	model fit	Chi	528.48	528.49	522.29	513.27	519.4			same as main model
		P	* 0.0001	* 0.0001	* 0.0001	* 0.0001	* 0.0001			different from main model
		-2 Res Log Likelihood	-1000.7	-989.2	-642.6	-634.3	-980.9
	effects in main model	sex	* 0.0014	* 0.002	* 0.002	0.0572	0.057
		time	* 0.0001	* 0.0001	0.9964	0.9964	* 0.0001
		time*sex	* 0.0001	* 0.0001	* 0.0001	* 0.0001	* 0.0001
		Age	-	0.9309	0.9518	0.9781	0.9575
		Age*time	-	-	0.9983	0.9983	-
		Age*sex	-	-	-	0.1739	0.1739
	Insula MSG
	model fit	Chi	1026.5	1024.36	1023.8	1025.62	1026.19
		P	* 0.0001	* 0.0001	* 0.0001	* 0.0001	* 0.0001
		-2 Res Log Likelihood	724.4	735.1	1044.3	1053.8	744.6
	effects in main model	sex	0.3058	0.3959	0.4364	0.7934	0.7833
		time	* 0.0001	* 0.0001	0.4151	0.4149	* 0.0001
		time*sex	* 0.018	* 0.018	0.0644	0.0643	* 0.018
		Age	-	0.451	0.2825	0.3407	0.4939
		Age*time	-	-	0.4384	0.4382	-
		Age*sex	-	-	-	0.906	0.906
	Insula PSG
	model fit	Chi	1275.17	1275.59	1276.76	1278.47	1277.31
		P	* 0.0001	* 0.0001	* 0.0001	* 0.0001	* 0.0001
		-2 Res Log Likelihood	546.2	556.5	852.8	862.1	565.8
	effects in main model	sex	0.2086	0.2881	0.3158	0.9921	0.999
		time	* 0.0003	* 0.0003	* 0.0018	* 0.0018	* 0.0003
		time*sex	0.2642	0.2642	0.7618	0.7618	0.2642
		Age	-	0.2622	0.1492	0.4208	0.5641
		Age*time	-	-	* 0.0376	* 0.0376	-
		Age*sex	-	-	-	0.8382	0.8382
	Insula ALG
	model fit	Chi	817.6	817.32	807.25	808.5	818.57
		P	* 0.0001	* 0.0001	* 0.0001	* 0.0001	* 0.0001
		-2 Res Log Likelihood	-334.2	-323.5	6.2	15.5	-314.1
	effects in main model	sex	0.1589	0.2098	0.2228	0.5847	0.5805
		time	* 0.0001	* 0.0001	0.1055	0.1055	* 0.0001
		time*sex	0.1152	0.1152	0.4474	0.4474	0.1152
		Age	-	0.692	0.5991	0.634	0.7279
		Age*time	-	-	0.8817	0.8817	-
		Age*sex	-	-	-	0.7348	0.7348
	Insula PLG
	model fit	Chi	373.45	375.42	375.1	377.02	377.34
		P	* 0.0001	* 0.0001	* 0.0001	* 0.0001	* 0.0001
		-2 Res Log Likelihood	-735.8	-724.1	-383.3	-373.2	-714.1
	effects in main model	sex	0.7959	0.7973	0.7934	0.914	0.9147
		time	* 0.0001	* 0.0001	0.9663	0.9663	* 0.0001
		time*sex	0.9692	0.9692	0.9756	0.9756	0.9692
		Age	-	0.9744	0.9573	0.9426	0.9582
		Age*time	-	-	0.9927	0.9927	-
		Age*sex	-	-	-	0.9485	0.9485
