# Supplementary material for: Sex differences in insular cortex gyri responses to a brief static handgrip challenge
Source: Biol Sex Differ. 2017 Apr 20;8:13. doi: 10.1186/s13293-017-0135-9 (PMC5397762; doi:10.1186/s13293-017-0135-9)
Supplement: Supplementary file 6 — Right-handed subjects only, between-sex differences in laterality for all models. Excel file showing global and main effects of RMANOVA for original model (left-most) and four models with age-related effects. The effects are compared with the models with all subjects (Additional file 5), and the significance classified via color-coding cells as “same” (green) or “changed” (orange) according to whether the P value shifted from below or above the 0.05 threshold. (XLSX 12 kb) [file 13293_2017_135_MOESM6_ESM.xlsx]

## Sheet: Sheet1
Female vs Male Right minus left			Model
			sex time sex × time (main model)	sex time sex × time age	sex time sex × time age age × time	sex time sex × time age age × sex age × time	sex time sex × time age age × sex
Right-left	Insula ASG								Key for effects
	model fit	Chi	510.16	511.35	504.7	506.25	512.91			same as subjects (left + right handed)
		P	* 0.0001	* 0.0001	* 0.0001	* 0.0001	* 0.0001			different from all subjects
		-2 Res Log Likelihood	-886.3	-874.6	-532.2	-521.9	-864.3
	effects in main model	sex	* 0.0001	* 0.0003	* 0.0004	0.461	0.4565
		time	* 0.0001	* 0.0001	0.9766	0.9766	* 0.0001
		time*sex	* 0.0001	* 0.0001	* 0.0001	* 0.0001	* 0.0001
		Age	-	0.7681	0.6824	0.7023	0.7824
		Age*time	-	-	0.998	0.998	-
		Age*sex	-	-	-	0.9866	0.9866
	Insula MSG
	model fit	Chi	991.46	990.93	999.94	1001.6	992.6
		P	* 0.0001	* 0.0001	* 0.0001	* 0.0001	* 0.0001
		-2 Res Log Likelihood	413.9	421.7	714.1	723.6	431.1
	effects in main model	sex	0.2326	0.3937	0.4801	0.9459	0.9236
		time	* 0.0001	* 0.0001	* 0.0089	* 0.0089	* 0.0001
		time*sex	* 0.0017	* 0.0017	* 0.0234	* 0.0234	* 0.0017
		Age	-	* 0.0278	* 0.0039	0.1893	0.3596
		Age*time	-	-	* 0.0343	* 0.0343	-
		Age*sex	-	-	-	0.9456	0.9456
	Insula PSG
	model fit	Chi	1254.45	1256.69	1272.72	1273.6	1257.57
		P	* 0.0001	* 0.0001	* 0.0001	* 0.0001	* 0.0001
		-2 Res Log Likelihood	272.9	282.7	560.9	569.9	291.7
	effects in main model	sex	0.0942	0.1692	0.1971	0.8704	0.8833
		time	* 0.0001	* 0.0001	* 0.0001	* 0.0001	* 0.0001
		time*sex	* 0.0252	* 0.0252	0.742	0.742	* 0.0252
		Age	-	0.1845	0.091	0.4878	0.6508
		Age*time	-	-	* 0.0003	* 0.0003	-
		Age*sex	-	-	-	0.676	0.676
	Insula ALG
	model fit	Chi	773.52	774.42	771.6	772.25	775.08
		P	* 0.0001	* 0.0001	* 0.0001	* 0.0001	* 0.0001
		-2 Res Log Likelihood	-987.3	-977.1	-662.1	-652.4	-967.4
	effects in main model	sex	0.1334	0.2721	0.3264	0.7806	0.7978
		time	* 0.0001	* 0.0001	* 0.0001	* 0.0001	* 0.0001
		time*sex	0.1002	0.1002	0.7837	0.7837	0.1002
		Age	-	0.197	0.0964	0.2735	0.4395
		Age*time	-	-	0.1048	0.1047	-
		Age*sex	-	-	-	0.635	0.635
	Insula PLG
	model fit	Chi	251.71	253.64	257.33	251.83	248.07
		P	* 0.0001	* 0.0001	* 0.0001	* 0.0001	* 0.0001
		-2 Res Log Likelihood	-1160.9	-1149.2	-810.2	-801.7	-1140.6
	effects in main model	sex	0.431	0.3785	0.3453	0.1346	0.1377
		time	* 0.0001	* 0.0001	0.1878	0.1878	* 0.0001
		time*sex	0.9296	0.9296	0.8337	0.8337	0.9296
		Age	-	0.6717	0.5436	0.4044	0.5109
		Age*time	-	-	0.9688	0.9688	-
		Age*sex	-	-	-	0.1779	0.1779
